# Supplementary material for: Genomic characterization of Listeria monocytogenes recovered from dairy facilities in British Columbia, Canada from 2007 to 2017
Source: Front Microbiol. 2024 Mar 22;15:1304734. doi: 10.3389/fmicb.2024.1304734 (PMC10995413; doi:10.3389/fmicb.2024.1304734)
Supplement: Supplementary file 2 [file Data_Sheet_1.XLSX]

## Sheet: Pairwise SNPs
Figure S1 | Pairwise SNP matrix heatmap. Differences in the number of SNPs between isolate pairs are represented numerically and by color. Isolate pairs that have a low number of SNP differences are marked in green boxes and pairs with a high number of SNP differences are indicated by red boxes.
Strain	WRLP20	DE27-1	WRLP14	WRLP15	WRLP16	WRLP18	WRLP17	WRLP71	WRLP50	WRLP42	WRLP38	WRLP57	WRLP61	WRLP60	WRLP63	WRLP45	WRLP36	WRLP30	WRLP43	WRLP65	WRLP34	WRLP51	WRLP47	WRLP68	WRLP41	WRLP37	WRLP31	WRLP29	WRLP28	WRLP44	WRLP49	WRLP66	WRLP32	WRLP59	WRLP52	WRLP35	WRLP46	WRLP48	WRLP56	WRLP67	WRLP53	WRLP40	WRLP26	WRLP55	WRLP27	WRLP62	WRLP64	WRLP33	WRLP39
WRLP20	0	0	0	0	1	5	4	5	5	5	5	5	5	5	5	5	5	5	5	5	5	5	5	5	5	5	5	5	5	5	5	5	5	5	5	5	5	5	5	5	5	5	4	5	5	6	6	6	6
DE27-1	0	0	0	0	2	6	5	6	6	6	6	6	6	6	6	6	6	6	6	6	6	6	6	6	6	6	6	6	6	6	6	6	6	6	6	6	6	6	6	6	6	6	5	6	6	7	7	7	7
WRLP14	0	0	0	0	2	6	5	6	6	6	6	6	6	6	6	6	6	6	6	6	6	6	6	6	6	6	6	6	6	6	6	6	6	6	6	6	6	6	6	6	6	6	5	6	6	7	7	7	7
WRLP15	0	0	0	0	2	6	5	6	6	6	6	6	6	6	6	6	6	6	6	6	6	6	6	6	6	6	6	6	6	6	6	6	6	6	6	6	6	6	6	6	6	6	5	6	6	7	7	7	7
WRLP16	1	2	2	2	0	0	2	4	4	4	4	4	4	4	4	4	4	4	4	4	4	4	4	4	4	4	4	4	4	4	4	4	4	4	4	4	4	4	4	4	4	4	3	4	4	5	5	5	5
WRLP18	5	6	6	6	0	0	6	8	8	8	8	8	8	8	8	8	8	8	8	8	8	8	8	8	8	8	8	8	8	8	8	8	8	8	8	8	8	8	8	8	8	8	7	8	8	9	9	9	9
WRLP17	4	5	5	5	2	6	0	3	3	3	3	3	3	3	3	3	3	3	3	3	3	3	3	3	3	3	3	3	3	3	3	3	3	3	3	3	3	3	3	3	3	3	3	3	3	4	4	4	4
WRLP71	5	6	6	6	4	8	3	0	2	2	2	2	2	2	2	2	2	2	2	2	2	2	2	2	2	2	2	2	2	2	2	2	2	2	2	2	2	2	2	2	2	2	2	2	2	3	3	3	3
WRLP50	5	6	6	6	4	8	3	2	0	0	0	0	0	0	0	0	0	0	0	0	0	0	0	0	0	0	0	0	0	0	0	0	0	0	0	0	0	0	0	0	0	0	0	0	0	1	1	1	1
WRLP42	5	6	6	6	4	8	3	2	0	0	0	0	0	0	0	0	0	0	0	0	0	0	0	0	0	0	0	0	0	0	0	0	0	0	0	0	0	0	0	0	0	0	0	0	0	1	1	1	1
WRLP38	5	6	6	6	4	8	3	2	0	0	0	0	0	0	0	0	0	0	0	0	0	0	0	0	0	0	0	0	0	0	0	0	0	0	0	0	0	0	0	0	0	0	0	0	0	1	1	1	1
WRLP57	5	6	6	6	4	8	3	2	0	0	0	0	0	0	0	0	0	0	0	0	0	0	0	0	0	0	0	0	0	0	0	0	0	0	0	0	0	0	0	0	0	0	0	0	0	1	1	1	1
WRLP61	5	6	6	6	4	8	3	2	0	0	0	0	0	0	0	0	0	0	0	0	0	0	0	0	0	0	0	0	0	0	0	0	0	0	0	0	0	0	0	0	0	0	0	0	0	1	1	1	1
WRLP60	5	6	6	6	4	8	3	2	0	0	0	0	0	0	0	0	0	0	0	0	0	0	0	0	0	0	0	0	0	0	0	0	0	0	0	0	0	0	0	0	0	0	0	0	0	1	1	1	1
WRLP63	5	6	6	6	4	8	3	2	0	0	0	0	0	0	0	0	0	0	0	0	0	0	0	0	0	0	0	0	0	0	0	0	0	0	0	0	0	0	0	0	0	0	0	0	0	1	1	1	1
WRLP45	5	6	6	6	4	8	3	2	0	0	0	0	0	0	0	0	0	0	0	0	0	0	0	0	0	0	0	0	0	0	0	0	0	0	0	0	0	0	0	0	0	0	0	0	0	1	1	1	1
WRLP36	5	6	6	6	4	8	3	2	0	0	0	0	0	0	0	0	0	0	0	0	0	0	0	0	0	0	0	0	0	0	0	0	0	0	0	0	0	0	0	0	0	0	0	0	0	1	1	1	1
WRLP30	5	6	6	6	4	8	3	2	0	0	0	0	0	0	0	0	0	0	0	0	0	0	0	0	0	0	0	0	0	0	0	0	0	0	0	0	0	0	0	0	0	0	0	0	0	1	1	1	1
WRLP43	5	6	6	6	4	8	3	2	0	0	0	0	0	0	0	0	0	0	0	0	0	0	0	0	0	0	0	0	0	0	0	0	0	0	0	0	0	0	0	0	0	0	0	0	0	1	1	1	1
WRLP65	5	6	6	6	4	8	3	2	0	0	0	0	0	0	0	0	0	0	0	0	0	0	0	0	0	0	0	0	0	0	0	0	0	0	0	0	0	0	0	0	0	0	0	0	0	1	1	1	1
WRLP34	5	6	6	6	4	8	3	2	0	0	0	0	0	0	0	0	0	0	0	0	0	0	0	0	0	0	0	0	0	0	0	0	0	0	0	0	0	0	0	0	0	0	0	0	0	1	1	1	1
WRLP51	5	6	6	6	4	8	3	2	0	0	0	0	0	0	0	0	0	0	0	0	0	0	0	0	0	0	0	0	0	0	0	0	0	0	0	0	0	0	0	0	0	0	0	0	0	1	1	1	1
WRLP47	5	6	6	6	4	8	3	2	0	0	0	0	0	0	0	0	0	0	0	0	0	0	0	0	0	0	0	0	0	0	0	0	0	0	0	0	0	0	0	0	0	0	0	0	0	1	1	1	1
WRLP68	5	6	6	6	4	8	3	2	0	0	0	0	0	0	0	0	0	0	0	0	0	0	0	0	0	0	0	0	0	0	0	0	0	0	0	0	0	0	0	0	0	0	0	0	0	1	1	1	1
WRLP41	5	6	6	6	4	8	3	2	0	0	0	0	0	0	0	0	0	0	0	0	0	0	0	0	0	0	0	0	0	0	0	0	0	0	0	0	0	0	0	0	0	0	0	0	0	1	1	1	1
WRLP37	5	6	6	6	4	8	3	2	0	0	0	0	0	0	0	0	0	0	0	0	0	0	0	0	0	0	0	0	0	0	0	0	0	0	0	0	0	0	0	0	0	0	0	0	0	1	1	1	1
WRLP31	5	6	6	6	4	8	3	2	0	0	0	0	0	0	0	0	0	0	0	0	0	0	0	0	0	0	0	0	0	0	0	0	0	0	0	0	0	0	0	0	0	0	0	0	0	1	1	1	1
WRLP29	5	6	6	6	4	8	3	2	0	0	0	0	0	0	0	0	0	0	0	0	0	0	0	0	0	0	0	0	0	0	0	0	0	0	0	0	0	0	0	0	0	0	0	0	0	1	1	1	1
WRLP28	5	6	6	6	4	8	3	2	0	0	0	0	0	0	0	0	0	0	0	0	0	0	0	0	0	0	0	0	0	0	0	0	0	0	0	0	0	0	0	0	0	0	0	0	0	1	1	1	1
WRLP44	5	6	6	6	4	8	3	2	0	0	0	0	0	0	0	0	0	0	0	0	0	0	0	0	0	0	0	0	0	0	0	0	0	0	0	0	0	0	0	0	0	0	0	0	0	1	1	1	1
WRLP49	5	6	6	6	4	8	3	2	0	0	0	0	0	0	0	0	0	0	0	0	0	0	0	0	0	0	0	0	0	0	0	0	0	0	0	0	0	0	0	0	0	0	0	0	0	1	1	1	1
WRLP66	5	6	6	6	4	8	3	2	0	0	0	0	0	0	0	0	0	0	0	0	0	0	0	0	0	0	0	0	0	0	0	0	0	0	0	0	0	0	0	0	0	0	0	0	0	1	1	1	1
WRLP32	5	6	6	6	4	8	3	2	0	0	0	0	0	0	0	0	0	0	0	0	0	0	0	0	0	0	0	0	0	0	0	0	0	0	0	0	0	0	0	0	0	0	0	0	0	1	1	1	1
WRLP59	5	6	6	6	4	8	3	2	0	0	0	0	0	0	0	0	0	0	0	0	0	0	0	0	0	0	0	0	0	0	0	0	0	0	0	0	0	0	0	0	0	0	0	0	0	1	1	1	1
WRLP52	5	6	6	6	4	8	3	2	0	0	0	0	0	0	0	0	0	0	0	0	0	0	0	0	0	0	0	0	0	0	0	0	0	0	0	0	0	0	0	0	0	0	0	0	0	1	1	1	1
WRLP35	5	6	6	6	4	8	3	2	0	0	0	0	0	0	0	0	0	0	0	0	0	0	0	0	0	0	0	0	0	0	0	0	0	0	0	0	0	0	0	0	0	0	0	0	0	1	1	1	1
WRLP46	5	6	6	6	4	8	3	2	0	0	0	0	0	0	0	0	0	0	0	0	0	0	0	0	0	0	0	0	0	0	0	0	0	0	0	0	0	0	0	0	0	0	0	0	0	1	1	1	1
WRLP48	5	6	6	6	4	8	3	2	0	0	0	0	0	0	0	0	0	0	0	0	0	0	0	0	0	0	0	0	0	0	0	0	0	0	0	0	0	0	0	0	0	0	0	0	0	1	1	1	1
WRLP56	5	6	6	6	4	8	3	2	0	0	0	0	0	0	0	0	0	0	0	0	0	0	0	0	0	0	0	0	0	0	0	0	0	0	0	0	0	0	0	0	0	0	0	0	0	1	1	1	1
WRLP67	5	6	6	6	4	8	3	2	0	0	0	0	0	0	0	0	0	0	0	0	0	0	0	0	0	0	0	0	0	0	0	0	0	0	0	0	0	0	0	0	0	0	0	0	0	1	1	1	1
WRLP53	5	6	6	6	4	8	3	2	0	0	0	0	0	0	0	0	0	0	0	0	0	0	0	0	0	0	0	0	0	0	0	0	0	0	0	0	0	0	0	0	0	0	0	0	0	1	1	1	1
WRLP40	5	6	6	6	4	8	3	2	0	0	0	0	0	0	0	0	0	0	0	0	0	0	0	0	0	0	0	0	0	0	0	0	0	0	0	0	0	0	0	0	0	0	0	0	0	1	1	1	1
WRLP26	4	5	5	5	3	7	3	2	0	0	0	0	0	0	0	0	0	0	0	0	0	0	0	0	0	0	0	0	0	0	0	0	0	0	0	0	0	0	0	0	0	0	0	0	0	1	1	1	1
WRLP55	5	6	6	6	4	8	3	2	0	0	0	0	0	0	0	0	0	0	0	0	0	0	0	0	0	0	0	0	0	0	0	0	0	0	0	0	0	0	0	0	0	0	0	0	0	1	1	1	1
WRLP27	5	6	6	6	4	8	3	2	0	0	0	0	0	0	0	0	0	0	0	0	0	0	0	0	0	0	0	0	0	0	0	0	0	0	0	0	0	0	0	0	0	0	0	0	0	1	1	1	1
WRLP62	6	7	7	7	5	9	4	3	1	1	1	1	1	1	1	1	1	1	1	1	1	1	1	1	1	1	1	1	1	1	1	1	1	1	1	1	1	1	1	1	1	1	1	1	1	0	2	2	2
WRLP64	6	7	7	7	5	9	4	3	1	1	1	1	1	1	1	1	1	1	1	1	1	1	1	1	1	1	1	1	1	1	1	1	1	1	1	1	1	1	1	1	1	1	1	1	1	2	0	2	2
WRLP33	6	7	7	7	5	9	4	3	1	1	1	1	1	1	1	1	1	1	1	1	1	1	1	1	1	1	1	1	1	1	1	1	1	1	1	1	1	1	1	1	1	1	1	1	1	2	2	0	2
WRLP39	6	7	7	7	5	9	4	3	1	1	1	1	1	1	1	1	1	1	1	1	1	1	1	1	1	1	1	1	1	1	1	1	1	1	1	1	1	1	1	1	1	1	1	1	1	2	2	2	0
WRLP58	6	7	7	7	5	9	4	3	1	1	1	1	1	1	1	1	1	1	1	1	1	1	1	1	1	1	1	1	1	1	1	1	1	1	1	1	1	1	1	1	1	1	1	1	1	2	2	2	2
WRLP78	7	8	8	8	6	9	5	4	2	2	2	2	2	2	2	2	2	2	2	2	2	2	2	2	2	2	2	2	2	2	2	2	2	2	2	2	2	2	2	2	2	2	2	2	2	3	3	3	3
WRLP54	7	8	8	8	6	10	5	4	2	2	2	2	2	2	2	2	2	2	2	2	2	2	2	2	2	2	2	2	2	2	2	2	2	2	2	2	2	2	2	2	2	2	2	2	2	3	3	3	3
WRLP21	5	6	6	6	4	8	3	2	2	2	2	2	2	2	2	2	2	2	2	2	2	2	2	2	2	2	2	2	2	2	2	2	2	2	2	2	2	2	2	2	2	2	2	2	2	3	3	3	3
WRLP19	6	7	7	7	5	9	4	3	3	3	3	3	3	3	3	3	3	3	3	3	3	3	3	3	3	3	3	3	3	3	3	3	3	3	3	3	3	3	3	3	3	3	3	3	3	4	4	4	4
WRLP24	7	8	8	8	6	10	5	4	4	4	4	4	4	4	4	4	4	4	4	4	4	4	4	4	4	4	4	4	4	4	4	4	4	4	4	4	4	4	4	4	4	4	4	4	4	5	5	5	5
WRLP12	3	4	4	4	2	6	5	6	6	6	6	6	6	6	6	6	6	6	6	6	6	6	6	6	6	6	6	6	6	6	6	6	6	6	6	6	6	6	6	6	6	6	5	6	6	7	7	7	7
WRLP11	3	4	4	4	2	6	5	6	6	6	6	6	6	6	6	6	6	6	6	6	6	6	6	6	6	6	6	6	6	6	6	6	6	6	6	6	6	6	6	6	6	6	5	6	6	7	7	7	7
DE26-1	4	5	5	5	3	7	6	7	7	7	7	7	7	7	7	7	7	7	7	7	7	7	7	7	7	7	7	7	7	7	7	7	7	7	7	7	7	7	7	7	7	7	6	7	7	8	8	8	8
WRLP77	10	11	11	11	8	13	12	13	13	13	13	13	13	13	13	13	13	13	13	13	13	13	13	13	13	13	13	13	13	13	13	13	13	13	13	13	13	13	13	13	13	13	12	13	13	14	14	14	14
WRLP23	6	7	7	7	4	9	8	9	9	9	9	9	9	9	9	9	9	9	9	9	9	9	9	9	9	9	9	9	9	9	9	9	9	9	9	9	9	9	9	9	9	9	8	9	9	10	10	10	10
WRLP22	7	8	8	8	5	10	9	10	10	10	10	10	10	10	10	10	10	10	10	10	10	10	10	10	10	10	10	10	10	10	10	10	10	10	10	10	10	10	10	10	10	10	9	10	10	11	11	11	11
WRLP75	8	9	9	9	7	10	6	5	5	5	5	5	5	5	5	5	5	5	5	5	5	5	5	5	5	5	5	5	5	5	5	5	5	5	5	5	5	5	5	5	5	5	5	5	5	6	6	6	6
WRLP69	8	9	9	9	7	11	10	11	11	11	11	11	11	11	11	11	11	11	11	11	11	11	11	11	11	11	11	11	11	11	11	11	11	11	11	11	11	11	11	11	11	11	10	11	11	12	12	12	12
WRLP76	11	12	12	12	28	32	27	27	9	9	9	9	9	9	9	9	9	9	9	9	9	9	9	11	9	9	9	9	9	9	9	9	9	9	9	9	9	9	9	9	9	9	9	9	9	10	12	10	10
WRLP79	12	13	13	13	29	33	28	28	10	10	10	10	10	10	10	10	10	10	10	10	10	10	10	12	10	10	10	10	10	10	10	10	10	10	10	10	10	10	10	10	10	10	10	10	10	11	13	11	11
WRLP95	750	751	751	751	759	756	765	758	744	745	745	745	745	745	745	745	745	745	749	745	745	745	745	747	746	745	745	745	745	745	745	746	745	746	745	745	746	745	745	745	745	745	744	744	745	746	748	746	746
WRLP82	9338	9344	9338	9344	9347	9352	9314	9354	9329	9339	9339	9339	9336	9333	9335	9338	9339	9335	9342	9338	9338	9338	9336	9338	9340	9334	9338	9325	9336	9337	9339	9340	9338	9340	9332	9339	9336	9336	9338	9331	9331	9337	9338	9334	9331	9340	9337	9337	9340
WRLP88	10171	10177	10169	10177	10177	10187	10155	10188	10165	10172	10172	10172	10169	10166	10171	10171	10172	10168	10175	10171	10171	10171	10169	10171	10173	10167	10171	10158	10169	10169	10172	10173	10171	10173	10164	10172	10171	10169	10171	10164	10165	10169	10171	10168	10164	10173	10170	10168	10171
WRLP93	9944	9950	9942	9950	9945	9963	9940	9961	9940	9945	9945	9945	9942	9939	9941	9944	9945	9944	9949	9944	9945	9944	9942	9944	9946	9940	9944	9931	9942	9942	9945	9946	9944	9946	9938	9940	9943	9942	9944	9937	9939	9942	9944	9940	9937	9946	9943	9941	9944
WRLP87	10158	10162	10154	10162	10162	10172	10128	10172	10147	10157	10157	10157	10154	10151	10153	10156	10157	10154	10160	10156	10156	10156	10154	10156	10158	10152	10156	10143	10154	10154	10157	10158	10156	10158	10149	10147	10154	10154	10156	10149	10150	10154	10156	10152	10149	10158	10155	10153	10156
WRLP89	10783	10789	10781	10789	10781	10799	10751	10800	10780	10784	10784	10784	10781	10779	10780	10784	10784	10780	10787	10783	10783	10783	10781	10783	10785	10779	10783	10770	10781	10781	10784	10785	10783	10785	10776	10774	10781	10781	10783	10776	10777	10781	10783	10779	10776	10785	10782	10781	10783
WRLP92	11065	11068	11063	11068	11065	11078	11037	11079	11053	11063	11063	11063	11063	11060	11060	11062	11063	11059	11067	11063	11062	11062	11063	11062	11064	11058	11062	11052	11063	11061	11063	11064	11062	11064	11058	11061	11062	11063	11062	11058	11056	11060	11062	11061	11058	11064	11064	11062	11062
WRLP86	10972	10978	10971	10978	10974	10988	10944	10989	10964	10973	10973	10973	10970	10967	10970	10972	10973	10969	10976	10972	10972	10972	10970	10972	10974	10969	10972	10959	10970	10970	10973	10974	10972	10974	10965	10973	10971	10970	10972	10965	10965	10971	10972	10968	10966	10974	10971	10969	10972
WRLP91	10579	10585	10577	10585	10581	10595	10569	10596	10574	10580	10580	10580	10577	10574	10576	10579	10580	10576	10584	10579	10579	10579	10577	10579	10581	10575	10579	10566	10577	10577	10580	10581	10579	10581	10572	10580	10577	10577	10579	10572	10573	10577	10579	10575	10572	10581	10578	10578	10579
WRLP84	10330	10333	10328	10333	10331	10343	10300	10344	10323	10328	10328	10328	10328	10325	10324	10327	10328	10324	10331	10327	10327	10327	10328	10328	10329	10323	10327	10317	10328	10325	10328	10329	10327	10329	10323	10328	10326	10328	10327	10324	10320	10325	10327	10326	10325	10329	10329	10327	10329
WRLP85	10069	10075	10067	10075	10072	10084	10055	10085	10060	10070	10070	10070	10067	10064	10066	10069	10070	10066	10073	10069	10069	10069	10067	10069	10071	10065	10069	10056	10067	10068	10070	10071	10069	10071	10062	10070	10068	10067	10069	10062	10063	10067	10069	10065	10063	10071	10068	10066	10069
WRLP83	9750	9753	9750	9753	9752	9763	9725	9764	9739	9748	9748	9748	9748	9745	9745	9747	9748	9744	9751	9747	9747	9747	9748	9747	9749	9743	9747	9737	9748	9746	9748	9749	9747	9749	9743	9748	9746	9748	9747	9743	9741	9745	9747	9746	9745	9749	9749	9747	9747
WRLP90	9885	9891	9883	9891	9892	9900	9862	9902	9876	9886	9886	9886	9883	9880	9883	9885	9886	9882	9889	9885	9885	9885	9883	9885	9887	9881	9885	9872	9883	9883	9886	9887	9885	9887	9879	9886	9885	9883	9885	9878	9879	9883	9885	9881	9880	9887	9884	9882	9886
WRLP9	27352	27358	27352	27355	27387	27379	27391	27370	27341	27346	27349	27349	27349	27343	27348	27346	27349	27342	27352	27347	27346	27345	27345	27349	27351	27345	27347	27345	27346	27344	27349	27349	27345	27350	27341	27349	27344	27346	27348	27344	27344	27340	27345	27345	27347	27350	27350	27344	27350
WRLP8	29409	29412	29409	29404	29445	29434	29448	29426	29398	29403	29403	29403	29403	29400	29402	29403	29403	29399	29409	29402	29401	29400	29402	29404	29405	29402	29402	29398	29403	29398	29403	29404	29402	29404	29398	29403	29401	29403	29401	29401	29401	29396	29402	29402	29402	29404	29407	29401	29405
DE25-1	30129	30134	30129	30132	30163	30156	30168	30146	30118	30123	30125	30125	30125	30120	30124	30123	30125	30119	30128	30124	30123	30122	30122	30126	30127	30122	30125	30118	30123	30120	30125	30126	30122	30126	30121	30125	30121	30123	30124	30122	30121	30116	30122	30122	30122	30126	30127	30121	30127
WRLP94	31633	31640	31630	31629	31633	31646	31648	31646	31620	31630	31633	31633	31629	31623	31632	31628	31633	31626	31632	31632	31632	31630	31626	31633	31634	31629	31631	31622	31626	31627	31633	31633	31628	31634	31623	31633	31628	31627	31631	31625	31625	31628	31629	31625	31626	31634	31629	31628	31634
WRLP81	91534	91538	91534	91536	91542	91546	91552	91549	91524	91532	91538	91534	91538	91531	91535	91537	91538	91537	91540	91531	91537	91534	91536	91536	91534	91530	91533	91528	91534	91532	91538	91537	91536	91538	91533	91538	91534	91532	91534	91529	91528	91530	91537	91534	91532	91538	91540	91536	91539
WRLP70	93337	93343	93338	93337	93346	93342	93355	93338	93331	93342	93343	93341	93342	93338	93340	93342	93343	93339	93345	93341	93343	93339	93338	93336	93345	93334	93342	93336	93339	93338	93343	93341	93338	93343	93340	93343	93339	93334	93338	93337	93323	93337	93339	93340	93337	93343	93344	93341	93343
WRLP96	100266	100269	100267	100263	100253	100269	100267	100264	100251	100263	100269	100266	100268	100258	100266	100268	100269	100265	100266	100262	100268	100265	100266	100262	100264	100261	100264	100258	100265	100263	100269	100268	100265	100269	100265	100269	100264	100260	100264	100261	100259	100259	100265	100264	100262	100269	100270	100266	100270
WRLP73	99589	99594	99590	99587	99579	99594	99586	99592	99585	99587	99594	99591	99594	99590	99590	99592	99594	99592	99590	99587	99593	99591	99590	99589	99594	99588	99591	99582	99591	99586	99594	99591	99588	99594	99589	99594	99587	99592	99588	99586	99576	99586	99589	99586	99587	99595	99594	99589	99593
WRLP80	92771	92776	92770	92769	92760	92774	92774	92774	92762	92770	92776	92774	92775	92772	92772	92775	92776	92774	92772	92768	92774	92772	92773	92770	92776	92765	92773	92766	92773	92772	92776	92775	92771	92776	92772	92776	92770	92772	92772	92770	92770	92766	92771	92773	92772	92776	92776	92773	92775
WRLP74	100472	100478	100473	100471	100458	100475	100474	100472	100459	100471	100478	100474	100478	100468	100474	100475	100478	100473	100477	100470	100476	100475	100472	100474	100472	100466	100474	100468	100474	100471	100478	100475	100472	100478	100470	100478	100472	100472	100473	100472	100469	100469	100473	100470	100473	100478	100478	100473	100477
[truncated: 39 more columns]
